# Supplementary material for: Effects of gut microbiota on omega-3-mediated ovary and metabolic benefits in polycystic ovary syndrome mice
Source: J Ovarian Res. 2023 Jul 14;16:138. doi: 10.1186/s13048-023-01227-w (PMC10347784; doi:10.1186/s13048-023-01227-w)
Supplement: Supplementary file 1 — Additional file 1. [file 13048_2023_1227_MOESM1_ESM.xls]

## Sheet: ç©ç§ä¸°åº¦ç­å¾.xls
OTU	Control1	Control2	Control3	Omega3_1	Omega3_2	Omega3_3	PCOS1	PCOS2	PCOS3	Domain	Phylum	Class	Order	Family	Genus	Species
Otu000001	21.3958	15.0309	10.5165	1.43706	1.44931	2.76545	0.364912	1.90743	2.82798	Bacteria	Bacteroidetes	Bacteroidia	Bacteroidales	Muribaculaceae
Otu000002	0.518001	0.367998	0.36567	8.45766	9.41042	6.20646	2.26969	18.9116	13.6663	Bacteria	Bacteroidetes	Bacteroidia	Bacteroidales	Muribaculaceae
Otu000005	0.196605	0.128101	0.107025	4.00444	4.77801	3.38998	0.893405	8.91641	7.64884	Bacteria	Bacteroidetes	Bacteroidia	Bacteroidales	Muribaculaceae
Otu000004	2.08613	2.03214	2.04368	1.9324	5.22938	3.63957	2.52922	0.357078	0.782473	Bacteria	Bacteroidetes	Bacteroidia	Bacteroidales	Muribaculaceae
Otu000003	1.53752	0.476301	0.551691	2.7297	1.91524	2.57576	3.064	1.30929	2.51361	Bacteria	Bacteroidetes	Bacteroidia	Bacteroidales	Muribaculaceae
Otu000006	2.39222	1.62455	2.88841	0.86176	2.76421	2.05551	0.473442	0.192852	0.159264	Bacteria	Bacteroidetes	Bacteroidia	Bacteroidales	Muribaculaceae
Otu000009	0.698123	0.404099	1.04859	2.15679	2.45621	3.10157	1.91264	0.533357	1.01375	Bacteria	Bacteroidetes	Bacteroidia	Bacteroidales	Muribaculaceae
Otu000013	1.55165	4.19821	0.685473	0.987086	1.44707	0.363846	2.47102	0.232026	0.436246	Bacteria	Firmicutes	Clostridia	Clostridiales	Ruminococcaceae	Intestinimonas
Otu000015	0.294318	0.259695	0.263741	1.88943	3.09014	1.54302	0.188748	4.49135	0.415472	Bacteria	Firmicutes	Clostridia	Clostridiales	Lachnospiraceae	Lachnospiraceae_NK4A136_group
Otu000008	0.500341	1.94131	2.08572	0.695854	1.1693	1.18139	2.54494	0.467064	0.678605	Bacteria	Firmicutes	Clostridia	Clostridiales	Ruminococcaceae	Oscillibacter
Otu000012	1.06779	0.55782	1.74681	0.879664	0.924018	0.928473	3.47138	0.283252	0.285291	Bacteria	Firmicutes	Clostridia	Clostridiales	Lachnospiraceae	Lachnospiraceae_UCG-006
Otu000019	0.282546	0.132759	0.423005	1.53971	1.90516	2.12096	1.70974	0.292292	0.656446	Bacteria	Bacteroidetes	Bacteroidia	Bacteroidales	Muribaculaceae
Otu000026	0.048268	0.052405	0.044594	1.62684	0.462569	0.237387	2.33575	1.79142	2.83214	Bacteria	Bacteroidetes	Bacteroidia	Bacteroidales	Prevotellaceae	Alloprevotella
Otu000022	0.016482	0.020962	0.014015	3.00542	3.39927	1.09043	0.022021	0.143133	0.1468	Bacteria	Firmicutes	Erysipelotrichia	Erysipelotrichales	Erysipelotrichaceae	Dubosiella
Otu000014	0.550964	0.783743	0.981067	0.868922	0.217284	0.137552	0.102238	0.088893	5.08399	Bacteria	Firmicutes	Clostridia	Clostridiales	Lachnospiraceae	Lachnospiraceae_NK4A136_group
Otu000023	3.27871	3.14662	0.080269	0.11697	0.133283	0.494742	0.066062	0.084373	0.092789	Bacteria	Bacteroidetes	Bacteroidia	Bacteroidales	Muribaculaceae
Otu000040	0.14245	0.145569	0.154168	0.747177	3.23462	1.11927	1.43134	0.286265	0.371155	Bacteria	Firmicutes	Clostridia	Clostridiales	Lachnospiraceae	Eubacterium_xylanophilum_group
Otu000010	0.607473	0.741819	0.212777	0.896374	1.09538	2.03332	0.712522	0.601157	0.717382	Bacteria	Bacteroidetes	Bacteroidia	Bacteroidales	Muribaculaceae
Otu000024	0.145982	0.208455	0.228066	0.278103	0.210564	0.347207	0.261101	5.26577	1.06222	Bacteria	Firmicutes	Clostridia	Clostridiales	Lachnospiraceae
Otu000021	2.33336	0.128101	0.29432	0.226779	0.265445	0.300617	0.141561	1.55337	1.94441	Bacteria	Firmicutes	Clostridia	Clostridiales	Lachnospiraceae	Eubacterium_xylanophilum_group
Otu000025	1.01481	0.943286	1.1811	0.883245	0.595851	0.579048	0.278403	0.551437	0.803246	Bacteria	Bacteroidetes	Bacteroidia	Bacteroidales	Muribaculaceae
Otu000048	2.74305	1.14126	0.537676	0.472655	0.287846	0.615654	0.427828	0.0678	0.101098	Bacteria	Firmicutes	Clostridia	Clostridiales	Ruminococcaceae	Ruminiclostridium
Otu000011	0.048268	0.045417	0.06498	0.082357	0.099682	0.100945	0.055051	2.88375	3.69909	Bacteria	Bacteroidetes	Bacteroidia	Bacteroidales	Muribaculaceae
Otu000033	0.217796	0.546174	1.38878	0.501301	0.946418	0.816435	1.03025	0.051226	0.783858	Bacteria	Firmicutes	Clostridia	Clostridiales	Ruminococcaceae
Otu000036	0.508582	1.25539	0.210229	0.977537	0.174723	2.25407	0.150998	0.075333	0.099713	Bacteria	Firmicutes	Clostridia	Clostridiales	Lachnospiraceae	Blautia	Lachnospiraceae_bacterium_28-4
Otu000016	0.368487	0.08967	2.28958	0.2972	0.235205	0.207437	0.117967	2.02646	0.890495	Bacteria	Firmicutes	Clostridia	Clostridiales	Lachnospiraceae	Lachnospiraceae_NK4A136_group
Otu000007	0.061218	0.031443	3.17127	0.365234	0.397608	0.244043	0.319298	0.500211	0.634288	Bacteria	Bacteroidetes	Bacteroidia	Bacteroidales	Muribaculaceae
Otu000041	0.685173	0.733667	0.758097	0.652885	0.882577	0.37272	0.139988	1.19478	0.098328	Bacteria	Firmicutes	Clostridia	Clostridiales	Lachnospiraceae	Lachnospiraceae_NK4A136_group
Otu000039	0.543901	0.942122	0.516016	0.939343	0.387527	0.331677	1.34168	0.210932	0.44317	Bacteria	Firmicutes	Clostridia	Clostridiales	Ruminococcaceae	Ruminiclostridium_9
Otu000062	0.082409	0.083848	0.067528	1.12077	0.965459	1.40103	0.861947	0.046706	0.1468	Bacteria	Bacteroidetes	Bacteroidia	Bacteroidales	Rikenellaceae	Rikenella	Rikenella_microfusus_DSM_15922
Otu000054	0.141273	0.135088	0.110848	1.29145	1.0517	1.08821	0.751844	0.0678	0.124642	Bacteria	Bacteroidetes	Bacteroidia	Bacteroidales	Marinifilaceae	Odoribacter
Otu000061	0.145982	0.183999	0.150345	0.366427	0.235205	1.29454	2.25868	0.248599	0.124642	Bacteria	Firmicutes	Clostridia	Clostridiales	Lachnospiraceae
Otu000027	0.607473	1.10982	0.933925	0.457139	0.193764	0.595687	0.028312	0.247092	0.371155	Bacteria	Bacteroidetes	Bacteroidia	Bacteroidales	Muribaculaceae
Otu000028	0.253114	0.928147	1.7175	0.788952	0.076161	0.281759	0.017302	0.082866	0.2936	Bacteria	Proteobacteria	Deltaproteobacteria	Desulfovibrionales	Desulfovibrionaceae	Desulfovibrio
Otu000075	0.127146	0.695237	0.986163	2.41699	0.057121	0.023295	0.001573	0.006027	0.029083	Bacteria	Verrucomicrobia	Verrucomicrobiae	Verrucomicrobiales	Akkermansiaceae	Akkermansia
Otu000018	0.156577	0.097822	2.61575	0.603948	0.409928	0.130896	0.279975	0.102453	0.094174	Bacteria	Firmicutes	Clostridia	Clostridiales	Lachnospiraceae
Otu000063	0.037673	0.019797	0.02166	0.837889	1.05394	0.976173	0.88554	0.171759	0.278366	Bacteria	Bacteroidetes	Bacteroidia	Bacteroidales	Muribaculaceae
Otu000038	0.084764	0.066379	0.124863	0.396267	1.09314	0.982828	1.33382	0.182306	0.105253	Bacteria	Firmicutes	Clostridia	Clostridiales	Lachnospiraceae	Lachnospiraceae_NK4A136_group
Otu000037	0.031786	0.020962	1.46905	0.49414	0.692173	0.605671	0.5977	0.109986	0.254823	Bacteria	Bacteroidetes	Bacteroidia	Bacteroidales	Muribaculaceae
Otu000055	1.26439	0.563643	0.300691	0.374782	0.313606	0.364955	0.685783	0.192852	0.141261	Bacteria	Firmicutes	Clostridia	Clostridiales	Ruminococcaceae	Oscillibacter
Otu000060	0.1813	0.092	0.073899	0.359266	0.665293	0.473666	1.25202	0.209426	1.08577	Bacteria	Firmicutes	Clostridia	Clostridiales	Ruminococcaceae	Butyricicoccus
Otu000072	0.058864	3.01269	0.123589	0.108615	0.133283	0.151972	0.073926	0.066293	0.031853	Bacteria	Firmicutes	Clostridia	Clostridiales	Lachnospiraceae
Otu000064	0.015305	0.011646	0.016563	0.66124	0.392008	0.512491	2.16273	0.299825	0.234049	Bacteria	Bacteroidetes	Bacteroidia	Bacteroidales	Rikenellaceae	Rikenellaceae_RC9_gut_group
Otu000076	0.031786	0.011646	0.012741	0.724499	0.708974	0.577939	1.7003	0.247092	0.110793	Bacteria	Bacteroidetes	Bacteroidia	Bacteroidales	Bacteroidaceae	Bacteroides	Bacteroides_caecimuris
Otu000030	0.035318	0.022126	1.69075	0.506075	0.231844	0.502507	0.377495	0.444465	0.174498	Bacteria	Bacteroidetes	Bacteroidia	Bacteroidales	Muribaculaceae
Otu000065	0.515646	0.84197	0.470148	0.194553	0.355047	0.511381	0.561524	0.114506	0.260363	Bacteria	Firmicutes	Clostridia	Clostridiales	Ruminococcaceae
Otu000081	0.497987	0.112961	0.100655	0.199327	0.698893	0.782047	0.09752	1.04261	0.227125	Bacteria	Firmicutes	Clostridia	Clostridiales	Lachnospiraceae
Otu000053	0.111841	0.497263	0.532579	0.235134	1.27458	0.297289	0.52692	0.100946	0.069245	Bacteria	Firmicutes	Bacilli	Lactobacillales	Lactobacillaceae	Lactobacillus	Lactobacillus_gasseri
Otu000017	0.032964	0.018633	0.540224	0.057292	0.141123	0.051027	0.01101	1.7191	1.57048	Bacteria	Bacteroidetes	Bacteroidia	Bacteroidales	Prevotellaceae	Prevotellaceae_UCG-001
Otu000059	0.115373	0.062886	0.078995	0.515624	0.700013	0.780938	0.259528	0.584584	0.602435	Bacteria	Firmicutes	Clostridia	Clostridiales	Lachnospiraceae	Blautia
Otu000031	0.280191	0.652149	1.21041	0.269748	0.290086	0.301726	0.224924	0.09944	0.247898	Bacteria	Bacteroidetes	Bacteroidia	Bacteroidales	Rikenellaceae	Alistipes
Otu000096	2.14028	0.68825	0.150345	0.068034	0.081762	0.105382	0.014156	0.09944	0.059551	Bacteria	Bacteroidetes	Bacteroidia	Bacteroidales	Muribaculaceae
Otu000049	0.010595	0.008152	0.007645	0.59798	0.744814	1.49088	0.341318	0.052733	0.108023	Bacteria	Epsilonbacteraeota	Campylobacteria	Campylobacterales	Helicobacteraceae	Helicobacter	Helicobacter_sp_MIT_03-1616
Otu000042	0.793483	0.708047	1.19639	0.119357	0.197124	0.109819	0.051906	0.070813	0.246513	Bacteria	Bacteroidetes	Bacteroidia	Bacteroidales	Muribaculaceae	Muribaculum
Otu000066	0.396741	0.70106	0.536401	0.139648	0.245285	0.270666	0.473442	0.575544	0.285291	Bacteria	Firmicutes	Clostridia	Clostridiales	Lachnospiraceae	Lachnoclostridium
Otu000087	0.054155	0.057063	0.061157	1.06825	0.164643	1.68833	0.064489	0.066293	0.048472	Bacteria	Firmicutes	Clostridia	Clostridiales	Lachnospiraceae	Lachnospiraceae_NK4A136_group
Otu000067	0.020014	0.011646	0.022934	0.449977	0.314726	0.397125	2.33732	0.204906	0.182808	Bacteria	Bacteroidetes	Bacteroidia	Bacteroidales	Rikenellaceae	Rikenellaceae_RC9_gut_group
Otu000083	0.005886	0.006987	0.012741	0.667208	0.155683	0.109819	0.703084	0.781956	1.39045	Bacteria	Bacteroidetes	Bacteroidia	Bacteroidales	Prevotellaceae	Alloprevotella
Otu000082	1.09486	0.54501	0.196213	0.155165	0.338246	0.242934	0.539503	0.106973	0.123257	Bacteria	Firmicutes	Clostridia	Clostridiales	Lachnospiraceae	Lachnospiraceae_NK4A136_group
Otu000122	0.055332	0.058228	0.063706	0.093099	0.104162	0.110929	0.073926	1.53981	1.60649	Bacteria	Firmicutes	Clostridia	Clostridiales	Lachnospiraceae	Lachnospiraceae_NK4A136_group
Otu000034	0.03885	0.040759	0.016563	0.059679	0.053761	0.056574	0.017302	1.67842	1.70482	Bacteria	Bacteroidetes	Bacteroidia	Bacteroidales	Muribaculaceae
Otu000099	0.061218	0.036101	0.036949	0.229166	0.450249	0.853042	1.43134	0.079853	0.145415	Bacteria	Firmicutes	Clostridia	Clostridiales	Lachnospiraceae	Lachnospiraceae_NK4A136_group
Otu000142	0.014127	0.016304	0.008919	0.031033	0.01904	0.017749	0.01101	1.72362	1.69513	Bacteria	Firmicutes	Clostridia	Clostridiales	Lachnospiraceae	Lachnospiraceae_NK4A136_group
Otu000073	0.420287	0.330733	0.503274	0.416557	0.325926	0.320584	0.09752	0.230519	0.379465	Bacteria	Bacteroidetes	Bacteroidia	Bacteroidales	Muribaculaceae
Otu000105	0.085941	0.062886	0.089188	0.335394	0.334886	0.396015	1.87017	0.048213	0.059551	Bacteria	Firmicutes	Clostridia	Clostridiales	Lachnospiraceae
Otu000085	0.359069	0.437871	0.217873	0.338975	0.397608	0.444824	0.408953	0.0904	0.163419	Bacteria	Firmicutes	Clostridia	Clostridiales	Ruminococcaceae
Otu000043	1.08662	0.661465	0.609026	0.028646	0.101922	0.175267	0.058197	0.03164	0.018004	Bacteria	Bacteroidetes	Bacteroidia	Bacteroidales	Bacteroidaceae	Bacteroides	Bacteroides_acidifaciens
Otu000080	0.738151	0.528706	0.118492	0.124132	0.293446	0.518037	0.35862	0.030133	0.042932	Bacteria	Firmicutes	Clostridia	Clostridiales	Ruminococcaceae	Ruminiclostridium
Otu000107	0.065927	0.080354	0.211503	0.309136	0.50849	0.379376	0.775438	0.435425	0.202196	Bacteria	Firmicutes	Clostridia	Clostridiales	Lachnospiraceae	GCA-900066575
Otu000117	0.098891	0.489111	0.716051	1.36306	0.034721	0.013311	0.006292	0.003013	0.020774	Bacteria	Verrucomicrobia	Verrucomicrobiae	Verrucomicrobiales	Akkermansiaceae	Akkermansia
Otu000119	0.029432	0.023291	0.035675	0.145616	0.451369	0.880774	1.27247	0.043693	0.048472	Bacteria	Firmicutes	Clostridia	Clostridiales	Lachnospiraceae	Lachnospiraceae_NK4A136_group
Otu000069	0.486214	0.461162	0.206406	0.355685	0.213924	0.530239	0.193466	0.191346	0.096944	Bacteria	Bacteroidetes	Bacteroidia	Bacteroidales	Muribaculaceae
Otu000050	0.614537	0.135088	0.379686	0.346136	0.294566	0.484758	0.237507	0.111493	0.121872	Bacteria	Firmicutes	Clostridia	Clostridiales	Lachnospiraceae	Lachnoclostridium
Otu000098	1.11252	0.951438	0.146523	0.094292	0.071681	0.084306	0.055051	0.039173	0.038777	Bacteria	Firmicutes	Clostridia	Clostridiales	Lachnospiraceae
Otu000057	0.014127	0.018633	0.012741	0.173068	0.031361	0.055464	2.80762	0.024107	0.148185	Bacteria	Firmicutes	Clostridia	Clostridiales	Lachnospiraceae	Lachnospiraceae_UCG-001
Otu000102	0.067105	0.050076	0.047142	0.48101	0.585771	0.620091	0.492316	0.119026	0.193887	Bacteria	Bacteroidetes	Bacteroidia	Bacteroidales	Muribaculaceae
Otu000056	0.068282	0.139746	0.275208	0.23036	0.629452	0.462573	0.375922	0.189839	0.108023	Bacteria	Firmicutes	Clostridia	Clostridiales	Lachnospiraceae	Lachnospiraceae_NK4A136_group	Lachnospiraceae_bacterium_DW17
Otu000128	0.335523	0.171189	0.019112	0.565754	0.243045	0.353863	0.736115	0.048213	0.06786	Bacteria	Bacteroidetes	Bacteroidia	Bacteroidales	Muribaculaceae
Otu000068	0.210732	0.320252	0.482889	0.242295	0.364007	0.306163	0.380641	0.04068	0.094174	Bacteria	Bacteroidetes	Bacteroidia	Bacteroidales	Rikenellaceae	Alistipes
Otu000106	0.163641	0.152556	0.145249	0.164713	0.275525	0.382704	1.12934	0.10396	0.083094	Bacteria	Firmicutes	Clostridia	Clostridiales	Lachnospiraceae
Otu000051	0.024723	0.022126	0.020386	1.81184	0.032481	0.319475	0.022021	0.033147	0.030468	Bacteria	Firmicutes	Clostridia	Clostridiales	Lachnospiraceae	Lachnospiraceae_NK4A136_group
Otu000115	0.107132	1.05974	0.04969	0.637368	0.086242	0.043262	0.223351	0.137106	0.015234	Bacteria	Firmicutes	Clostridia	Clostridiales	Lachnospiraceae	A2
Otu000141	0.040027	0.041924	0.02166	0.122938	0.322566	0.857479	1.00351	0.025613	0.034623	Bacteria	Firmicutes	Clostridia	Clostridiales	Lachnospiraceae
Otu000110	0.040027	0.039595	0.053513	0.92502	0.116482	0.646714	0.04876	0.269692	0.150955	Bacteria	Firmicutes	Clostridia	Clostridiales	Lachnospiraceae	Lachnospiraceae_NK4A136_group	Clostridiales_bacterium_CIEAF_020
Otu000071	0.758164	1.00617	0.024208	0.037001	0.02576	0.13977	0.012583	0.078346	0.15234	Bacteria	Bacteroidetes	Bacteroidia	Bacteroidales	Rikenellaceae	Alistipes
Otu000146	0.036495	0.046582	0.20768	0.293619	0.807536	0.126459	0.662189	0.070813	0.0734	Bacteria	Firmicutes	Clostridia	Clostridiales	Lachnospiraceae
Otu000108	0.175414	0.197974	0.180924	0.256618	0.235205	0.210765	0.430973	0.216959	0.458404	Bacteria	Firmicutes	Clostridia	Clostridiales	Ruminococcaceae	Ruminiclostridium_9
Otu000151	0.010595	0.027949	0.024208	0.390299	0.607052	0.215202	0.017302	0.932622	0.083094	Bacteria	Firmicutes	Clostridia	Clostridiales	Lachnospiraceae	Lachnospiraceae_NK4A136_group
Otu000078	0.24605	0.263189	1.02693	0.145616	0.105282	0.065448	0.039322	0.230519	0.132951	Bacteria	Firmicutes	Clostridia	Clostridiales	Lachnospiraceae
Otu000077	0.045914	1.06789	0.694391	0.040582	0.082882	0.128677	0.015729	0.012053	0.013849	Bacteria	Firmicutes	Clostridia	Clostridiales	Lachnospiraceae	Lachnospiraceae_NK4A136_group
Otu000173	0.043559	0.033772	0.048416	0.15039	0.349447	0.376048	1.2536	0.039173	0.041547	Bacteria	Firmicutes	Clostridia	Clostridiales	Lachnospiraceae	Roseburia	Eubacterium_plexicaudatum_ASF492
Otu000090	0.251937	0.221265	0.435747	0.078776	0.038081	0.043262	0.017302	0.384198	0.772778	Bacteria	Firmicutes	Clostridia	Clostridiales	Lachnospiraceae
Otu000070	1.70116	0.015139	0.030579	0.051324	0.033601	0.104273	0.007864	0.039173	0.015234	Bacteria	Firmicutes	Clostridia	Clostridiales	Lachnospiraceae	Lachnospiraceae_NK4A136_group
Otu000097	0.22015	0.282986	0.754275	0.15039	0.059361	0.10871	0.457713	0.122039	0.023543	Bacteria	Bacteroidetes	Bacteroidia	Bacteroidales	Rikenellaceae	Alistipes
Otu000156	0.076523	0.039595	0.033127	0.435654	0.678733	0.338333	0.292559	0.10396	0.042932	Bacteria	Firmicutes	Clostridia	Clostridiales	Lachnospiraceae
Otu000170	0.47091	1.16921	0.215325	0.027452	0.02016	0.04659	0.01101	0.01356	0.009694	Bacteria	Firmicutes	Clostridia	Clostridiales	Ruminococcaceae	Ruminococcus_1
Otu000144	0.121259	0.082683	0.118492	0.227973	0.638412	0.195235	0.581971	0.069306	0.062321	Bacteria	Firmicutes	Clostridia	Clostridiales	Lachnospiraceae
Otu000020	0.0259	0.017468	0.63833	0.105034	0.239685	0.042153	0.015729	0.488158	0.624593	Bacteria	Bacteroidetes	Bacteroidia	Bacteroidales	Muribaculaceae
Otu000211	0.523887	1.10166	0.080269	0.052517	0.051521	0.04659	0.045614	0.019587	0.016619	Bacteria	Firmicutes	Clostridia	Clostridiales	Lachnospiraceae
Otu000100	0.040027	0.45301	0.072624	0.207682	0.275525	0.576829	0.045614	0.03616	0.22297	Bacteria	Firmicutes	Clostridia	Clostridiales	Ruminococcaceae
Otu000143	1.28087	0.040759	0.197487	0.149197	0.115362	0.053246	0.034604	0.03616	0.015234	Bacteria	Firmicutes	Clostridia	Clostridiales	Lachnospiraceae	Lachnospiraceae_NK4A136_group
Otu000175	0.409691	0.224758	0.010193	0.650498	0.080642	0.384923	0.117967	0.007533	0.019389	Bacteria	Bacteroidetes	Bacteroidia	Bacteroidales	Rikenellaceae	Alistipes
Otu000127	0.031786	0.027949	0.04332	0.219618	0.248645	0.353863	1.15293	0.048213	0.041547	Bacteria	Firmicutes	Clostridia	Clostridiales	Lachnospiraceae	Roseburia
Otu000194	0.015305	0.011646	0.016563	0.266167	0.369607	0.238497	0.081791	0.494184	0.551193	Bacteria	Bacteroidetes	Bacteroidia	Bacteroidales	Muribaculaceae
Otu000094	0.131855	0.419238	0.670183	0.362846	0.043681	0.117584	0.020448	0.05424	0.108023	Bacteria	Proteobacteria	Deltaproteobacteria	Desulfovibrionales	Desulfovibrionaceae	Desulfovibrio
Otu000126	0.550964	0.514732	0.203858	0.149197	0.084002	0.191907	0.078645	0.048213	0.056781	Bacteria	Firmicutes	Clostridia	Clostridiales	Ruminococcaceae	Ruminococcaceae_UCG-009	Clostridium_leptum
Otu000116	0.020014	0.187493	0.439569	0.173068	0.234084	0.130896	0.464004	0.213946	0.181423	Bacteria	Firmicutes	Clostridia	Clostridiales	Peptococcaceae
Otu000182	0.015305	0.059392	0.008919	0.484591	0.823216	0.330568	0.007864	0.01808	0.015234	Bacteria	Actinobacteria	Actinobacteria	Bifidobacteriales	Bifidobacteriaceae	Bifidobacterium
Otu000136	0.296673	0.315593	0.36567	0.236328	0.151203	0.132005	0.061343	0.128066	0.196657	Bacteria	Bacteroidetes	Bacteroidia	Bacteroidales	Muribaculaceae
Otu000103	0.042382	0.114126	0.518564	0.1301	0.162403	0.068776	0.5977	0.117519	0.235434	Bacteria	Firmicutes	Bacilli	Lactobacillales	Lactobacillaceae	Lactobacillus	Lactobacillus_murinus
Otu000163	0.127146	0.136252	0.061157	0.432074	0.50065	0.159737	0.028312	0.125053	0.185578	Bacteria	Proteobacteria	Gammaproteobacteria	Betaproteobacteriales	Burkholderiaceae	Parasutterella
Otu000084	0.056509	0.074531	0.025482	0.063259	0.157923	0.741004	0.641742	0.048213	0.023543	Bacteria	Firmicutes	Clostridia	Clostridiales	Lachnospiraceae	Lachnospiraceae_NK4A136_group	Lachnospiraceae_bacterium_COE1
Otu000086	0.145982	0.229417	0.342736	0.269748	0.088482	0.230732	0.116394	0.274212	0.119102	Bacteria	Bacteroidetes	Bacteroidia	Bacteroidales	Muribaculaceae
Otu000118	0.157755	0.171189	0.206406	0.244683	0.384167	0.26512	0.254809	0.01808	0.048472	Bacteria	Bacteroidetes	Bacteroidia	Bacteroidales	Rikenellaceae	Alistipes
Otu000121	0.088296	0.032607	0.974696	0.032226	0.036961	0.022186	0.015729	0.015067	0.635672	Bacteria	Firmicutes	Clostridia	Clostridiales	Lachnospiraceae	Lachnospiraceae_NK4A136_group	Lachnospiraceae_bacterium_10-1
Otu000145	0.008241	0.015139	0.017838	0.231553	0.030241	1.06935	0.184029	0.02712	0.094174	Bacteria	Firmicutes	Clostridia	Clostridiales	Lachnospiraceae	Lachnospiraceae_NK4A136_group
Otu000088	0.014127	0.01281	0.017838	0.305555	0.393128	0.652261	0.206049	0.033147	0.041547	Bacteria	Epsilonbacteraeota	Campylobacteria	Campylobacterales	Helicobacteraceae	Helicobacter	Helicobacter_sp_MIT_03-1616
Otu000092	0.289609	0.154885	0.54532	0.1671	0.153443	0.127568	0.149425	0.112999	0.059551	Bacteria	Bacteroidetes	Bacteroidia	Bacteroidales	Muribaculaceae
Otu000154	0.578041	0.626528	0.310883	0.052517	0.026881	0.026623	0.031458	0.015067	0.022159	Bacteria	Firmicutes	Clostridia	Clostridiales	Lachnospiraceae	Lachnospiraceae_UCG-001
Otu000180	0.802901	0.548504	0.143975	0.029839	0.02016	0.082087	0.006292	0.00904	0.015234	Bacteria	Bacteroidetes	Bacteroidia	Bacteroidales	Muribaculaceae
Otu000131	0.45325	0.020962	0.034401	0.053711	0.034721	0.042153	0.025166	0.0452	1.09962	Bacteria	Firmicutes	Clostridia	Clostridiales	Lachnospiraceae	Lachnospiraceae_NK4A136_group
Otu000101	0.314332	0.202632	0.350381	0.136067	0.081762	0.065448	0.044041	0.479118	0.069245	Bacteria	Firmicutes	Clostridia	Clostridiales	Lachnospiraceae	Lachnoclostridium
Otu000171	0.100068	0.06405	0.066254	0.077582	0.152323	0.215202	1.11518	0.03616	0.045702	Bacteria	Firmicutes	Clostridia	Clostridiales	Lachnospiraceae
Otu000104	0.163641	0.115291	0.035675	0.06684	0.164643	0.377158	0.484452	0.158199	0.180038	Bacteria	Proteobacteria	Deltaproteobacteria	Desulfovibrionales	Desulfovibrionaceae	Bilophila
Otu000032	0.029432	0.116455	1.01929	0.168294	0.143363	0.126459	0.023593	0.012053	0.001385	Bacteria	Firmicutes	Clostridia	Clostridiales	Lachnospiraceae	ASF356
Otu000192	0.218973	0.153721	0.016563	0.372395	0.113122	0.346098	0.306715	0.025613	0.029083	Bacteria	Bacteroidetes	Bacteroidia	Bacteroidales	Marinifilaceae	Odoribacter
Otu000150	0.060041	0.225923	0.273934	0.082357	0.49729	0.104273	0.279975	0.02712	0.022159	Bacteria	Firmicutes	Bacilli	Lactobacillales	Lactobacillaceae	Lactobacillus
Otu000158	0.361423	0.555491	0.029305	0.102647	0.00672	0.064339	0.246945	0.146146	0.07894	Bacteria	Firmicutes	Clostridia	Clostridiales	Ruminococcaceae	Butyricicoccus
Otu000147	0.097714	0.154885	0.258645	0.331814	0.134403	0.176377	0.15729	0.131079	0.127411	Bacteria	Bacteroidetes	Bacteroidia	Bacteroidales	Rikenellaceae	Alistipes
Otu000123	0.054155	0.190986	0.301965	0.199327	0.375207	0.138661	0.116394	0.096426	0.056781	Bacteria	Firmicutes	Bacilli	Lactobacillales	Lactobacillaceae	Lactobacillus	Lactobacillus_reuteri
Otu000166	0.035318	0.847793	0.423005	0.031033	0.044801	0.072104	0.015729	0.019587	0.008309	Bacteria	Firmicutes	Clostridia	Clostridiales	Lachnospiraceae	Lachnospiraceae_NK4A136_group
Otu000178	0.153046	0.073367	0.113396	0.157552	0.219524	0.251808	0.368058	0.144639	0.103868	Bacteria	Firmicutes	Clostridia	Clostridiales	Lachnospiraceae
Otu000138	0.060041	0.088506	0.749178	0.10026	0.071681	0.042153	0.072353	0.253119	0.127411	Bacteria	Firmicutes	Clostridia	Clostridiales	Lachnospiraceae
Otu000189	0.502696	0.663794	0.094284	0.023871	0.040321	0.064339	0.003146	0.01356	0.013849	Bacteria	Bacteroidetes	Bacteroidia	Bacteroidales	Muribaculaceae
Otu000132	0.003532	0.004658	0.012741	0.087131	0.412168	0.282868	0.688928	0.042186	0.018004	Bacteria	Firmicutes	Clostridia	Clostridiales	Lachnospiraceae
Otu000058	0.016482	0.018633	1.16963	0.03342	0.163523	0.018858	0.026739	0.015067	0.024928	Bacteria	Firmicutes	Clostridia	Clostridiales	Lachnospiraceae
Otu000196	0.238987	0.302783	0.131234	0.090712	0.379687	0.052136	0.100665	0.078346	0.040162	Bacteria	Firmicutes	Clostridia	Clostridiales	Lachnospiraceae
Otu000135	0.184832	0.149063	0.305787	0.132487	0.056001	0.079869	0.10853	0.229012	0.258978	Bacteria	Firmicutes	Clostridia	Clostridiales	Ruminococcaceae	Ruminiclostridium_9
Otu000215	0.0259	0.024456	0.011467	0.323458	0.264325	0.414873	0.28784	0.00452	0.065091	Bacteria	Bacteroidetes	Bacteroidia	Bacteroidales	Rikenellaceae	Rikenella	Rikenella_microfusus_DSM_15922
Otu000227	0.008241	0.008152	0.014015	0.153971	0.711214	0.369393	0.01101	0.01356	0.008309	Bacteria	Firmicutes	Clostridia	Clostridiales	Lachnospiraceae	Tyzzerella_3
Otu000155	0.249582	0.090835	0.463777	0.126519	0.047041	0.107601	0.029885	0.180799	0.142645	Bacteria	Firmicutes	Clostridia	Clostridiales	Lachnospiraceae
Otu000225	0.043559	0.150227	0.26629	0.879664	0.01568	0.006656	0.001573	0	0.00554	Bacteria	Verrucomicrobia	Verrucomicrobiae	Verrucomicrobiales	Akkermansiaceae	Akkermansia
Otu000164	0.395564	0.442529	0.155442	0.045356	0.072801	0.119803	0.075499	0.030133	0.022159	Bacteria	Bacteroidetes	Bacteroidia	Bacteroidales	Rikenellaceae	Rikenella
Otu000184	0.164818	0.197974	0.151619	0.136067	0.131043	0.193016	0.182456	0.135599	0.124642	Bacteria	Firmicutes	Clostridia	Clostridiales	Lachnospiraceae
Otu000260	0.279014	0.001165	0.265015	0.155165	0.128802	0.198562	0.007864	0	0.346227	Bacteria	Proteobacteria	Gammaproteobacteria	Vibrionales	Vibrionaceae	Photobacterium	Photobacterium_damselae_subsp_damselae
Otu000120	0.174237	0.044253	0.090462	0.023871	0.02576	0.026623	0.015729	0.66745	0.479178	Bacteria	Firmicutes	Clostridia	Clostridiales	Ruminococcaceae	Eubacterium_coprostanoligenes_group
Otu000148	0.120082	0.031443	1.0435	0.010742	0.088482	0.068776	0.009437	0.010547	0.011079	Bacteria	Firmicutes	Clostridia	Clostridiales	Ruminococcaceae	Ruminococcaceae_UCG-014
Otu000195	1.05601	0.013975	0.1083	0.053711	0.041441	0.014421	0.009437	0.01808	0.00554	Bacteria	Firmicutes	Clostridia	Clostridiales	Lachnospiraceae
Otu000172	0.040027	0.053569	0.117218	0.111002	0.071681	0.07765	1.01766	0.046706	0.033238	Bacteria	Firmicutes	Clostridia	Clostridiales	Lachnospiraceae
Otu000167	0.135386	0.255037	0.128685	0.202908	0.114242	0.174158	0.144706	0.105466	0.098328	Bacteria	Bacteroidetes	Bacteroidia	Bacteroidales	Muribaculaceae
Otu000289	0.009418	0.010481	0.020386	0.094292	0.237445	0.029951	1.11204	0.015067	0.019389	Bacteria	Firmicutes	Clostridia	Clostridiales	Lachnospiraceae
Otu000111	0.03885	0.112961	0.188569	0.11697	0.141123	0.128677	0.084936	0.433918	0.164804	Bacteria	Firmicutes	Clostridia	Clostridiales	Lachnospiraceae
Otu000216	0.145982	0.282986	0.008919	0.343749	0.068321	0.117584	0.015729	0.007533	0.324068	Bacteria	Firmicutes	Erysipelotrichia	Erysipelotrichales	Erysipelotrichaceae	Turicibacter
Otu000275	0.004709	0.01281	0.006371	0.037001	0.085122	0.032169	0.028312	0.537877	0.718767	Bacteria	Proteobacteria	Deltaproteobacteria	Desulfovibrionales	Desulfovibrionaceae	Desulfovibrio	Desulfovibrio_fairfieldensis
Otu000199	0.171882	0.27134	0.211503	0.161132	0.129922	0.095399	0.053478	0.079853	0.098328	Bacteria	Firmicutes	Clostridia	Clostridiales	Ruminococcaceae	Ruminiclostridium_5
Otu000198	0.058864	0.114126	0.131234	0.11339	0.082882	0.169721	0.421536	0.106973	0.167574	Bacteria	Firmicutes	Clostridia	Clostridiales	Ruminococcaceae
Otu000226	0.050623	0.415745	0.1083	0.042969	0.129922	0.056574	0.04876	0.194359	0.242359	Bacteria	Firmicutes	Clostridia	Clostridiales	Ruminococcaceae	Ruminiclostridium_5	Ruminiclostridium_sp_KB18
Otu000109	0.101246	0.167695	0.036949	0.157552	0.210564	0.225185	0.138415	0.0904	0.114947	Bacteria	Bacteroidetes	Bacteroidia	Bacteroidales	Muribaculaceae
Otu000190	0.110664	0.133923	0.1083	0.093099	0.127682	0.257355	0.294132	0.060266	0.091404	Bacteria	Firmicutes	Clostridia	Clostridiales	Ruminococcaceae	Oscillibacter
Otu000276	0.022368	0.015139	0.022934	0.026259	0.02352	0.028841	0.017302	0.343518	0.89742	Bacteria	Firmicutes	Clostridia	Clostridiales	Lachnospiraceae	Roseburia
Otu000176	0.154223	0.267847	0.281579	0.06684	0.104162	0.096508	0.223351	0.048213	0.013849	Bacteria	Firmicutes	Clostridia	Clostridiales	Ruminococcaceae
Otu000235	0.016482	0.386631	0.04332	0.058485	0.061601	0.118694	0.289413	0.290785	0.047087	Bacteria	Firmicutes	Clostridia	Clostridiales	Lachnospiraceae	Roseburia
Otu000183	0.031786	0.669617	0.364396	0.023871	0.035841	0.049918	0.007864	0.010547	0.00554	Bacteria	Firmicutes	Clostridia	Clostridiales	Lachnospiraceae
Otu000191	0.029432	0.146733	0.099381	0.244683	0.062721	0.176377	0.366485	0.09492	0.072015	Bacteria	Firmicutes	Clostridia	Clostridiales	Lachnospiraceae
Otu000248	0.037673	0.195645	0.321076	0.621852	0.00896	0.004437	0	0.001507	0.00554	Bacteria	Verrucomicrobia	Verrucomicrobiae	Verrucomicrobiales	Akkermansiaceae	Akkermansia	Akkermansia_muciniphila
Otu000236	0.03885	0.133923	0.308335	0.670788	0.02128	0.009984	0	0	0.008309	Bacteria	Verrucomicrobia	Verrucomicrobiae	Verrucomicrobiales	Akkermansiaceae	Akkermansia	Akkermansia_muciniphila
Otu000202	0.512114	0.022126	0.02803	0.082357	0.043681	0.047699	0.15729	0.204906	0.167574	Bacteria	Firmicutes	Clostridia	Clostridiales	Lachnospiraceae	Lachnospiraceae_NK4A136_group
Otu000129	0.044736	0.110632	0.044594	0.131293	0.232964	0.179704	0.07078	0.305852	0.113562	Bacteria	Firmicutes	Clostridia	Clostridiales	Lachnospiraceae
Otu000238	0.1813	0.116455	0.059883	0.034614	0.217284	0.037716	0.462431	0.06328	0.112177	Bacteria	Firmicutes	Clostridia	Clostridiales	Ruminococcaceae	Anaerotruncus
Otu000217	0.200137	0.631187	0.048416	0.054904	0.064961	0.019967	0.056624	0.057253	0.038777	Bacteria	Firmicutes	Clostridia	Clostridiales	Lachnospiraceae
Otu000187	0.174237	0.101316	0.113396	0.065647	0.132163	0.112038	0.128977	0.195866	0.199427	Bacteria	Firmicutes	Clostridia	Clostridiales	Ruminococcaceae	Ruminiclostridium_5
Otu000174	0.360246	0.274834	0.119767	0.068034	0.069441	0.119803	0.07078	0.01808	0.022159	Bacteria	Bacteroidetes	Bacteroidia	Bacteroidales	Rikenellaceae	Rikenella
Otu000234	0.47091	0.436707	0.066254	0.026259	0.01344	0.021076	0.004719	0.060266	0.018004	Bacteria	Actinobacteria	Coriobacteriia	Coriobacteriales	Atopobiaceae	Coriobacteriaceae_UCG-002
Otu000204	0.041205	0.027949	0.011467	0.041775	0.201604	0.160847	0.333454	0.055746	0.355921	Bacteria	Firmicutes	Clostridia	Clostridiales	Ruminococcaceae	Butyricicoccus
Otu000186	0.027077	0.546174	0.355477	0.022678	0.039201	0.09318	0.01101	0.00904	0.013849	Bacteria	Firmicutes	Clostridia	Clostridiales	Lachnospiraceae	Lachnospiraceae_NK4A136_group
Otu000113	0.048268	0.055898	0.360574	0.102647	0.123202	0.145317	0.210768	0.05876	0.031853	Bacteria	Firmicutes	Clostridia	Clostridiales	Lachnospiraceae
Otu000114	0.036495	0.098987	0.02803	0.056098	0.090722	0.412655	0.339746	0.024107	0.015234	Bacteria	Firmicutes	Clostridia	Clostridiales	Lachnospiraceae	Lachnospiraceae_NK4A136_group	Lachnospiraceae_bacterium_COE1
Otu000212	0.322573	0.373821	0.177102	0.031033	0.042561	0.037716	0.023593	0.010547	0.029083	Bacteria	Firmicutes	Clostridia	Clostridiales	Lachnospiraceae	Lachnospiraceae_UCG-001
Otu000279	0.300205	0.505415	0.061157	0.026259	0.038081	0.034388	0.009437	0.025613	0.026313	Bacteria	Firmicutes	Clostridia	Clostridiales	Lachnospiraceae
Otu000201	0.137741	0.265518	0.091736	0.08355	0.045921	0.122022	0.133696	0.051226	0.105253	Bacteria	Firmicutes	Clostridia	Clostridiales	Lachnospiraceae
Otu000203	0.074168	0.235239	0.205132	0.037001	0.070561	0.083197	0.182456	0.01356	0.153725	Bacteria	Firmicutes	Clostridia	Clostridiales	Lachnospiraceae
Otu000293	0.602764	0.010481	0.024208	0.025065	0.00784	0.032169	0.020448	0.189839	0.119102	Bacteria	Firmicutes	Clostridia	Clostridiales	Lachnospiraceae	Roseburia
Otu000224	0.045914	0.067544	0.095558	0.085937	0.107522	0.076541	0.224924	0.227506	0.160649	Bacteria	Actinobacteria	Coriobacteriia	Coriobacteriales	Eggerthellaceae	Enterorhabdus
Otu000214	0.01295	0.348201	0.535127	0.039388	0.0168	0.011093	0.023593	0.007533	0.006925	Bacteria	Firmicutes	Clostridia	Clostridiales	Lachnospiraceae	Eubacterium_xylanophilum_group
Otu000161	0.065927	0.10248	0.286675	0.151584	0.073921	0.011093	0.01101	0.108479	0.221585	Bacteria	Firmicutes	Clostridia	Clostridiales	Lachnospiraceae	Lachnospiraceae_NK4A136_group
Otu000243	0.074168	0.069873	0.052239	0.040582	0.095202	0.10871	0.553659	0.066293	0.037392	Bacteria	Firmicutes	Clostridia	Clostridiales	Lachnospiraceae
Otu000149	0.217796	0.144404	0.486711	0.070421	0.01568	0.025514	0.01101	0.003013	0.006925	Bacteria	Firmicutes	Clostridia	Clostridiales	Lachnospiraceae
Otu000250	0.133032	0.108303	0.014015	0.186198	0.092962	0.240715	0.143134	0.025613	0.023543	Bacteria	Bacteroidetes	Bacteroidia	Bacteroidales	Marinifilaceae	Odoribacter
Otu000222	0.055332	0.136252	0.164361	0.058485	0.140003	0.13977	0.224924	0.043693	0.041547	Bacteria	Firmicutes	Clostridia	Clostridiales	Ruminococcaceae	Oscillibacter	Clostridium_leptum
Otu000044	0.065927	0.079189	0.159264	0.145616	0.106402	0.164174	0.084936	0.073826	0.088634	Bacteria	Firmicutes	Clostridia	Clostridiales	Lachnospiraceae	Lachnospiraceae_NK4A136_group
Otu000239	0.063573	0.054734	0.070076	0.095486	0.030241	0.047699	0.408953	0.235039	0.07617	Bacteria	Firmicutes	Clostridia	Clostridiales	Lachnospiraceae
Otu000244	0.227214	0.029114	0.039497	0.063259	0.124322	0.045481	0.114821	0.251612	0.109408	Bacteria	Firmicutes	Clostridia	Clostridiales	Lachnospiraceae
Otu000197	0.138918	0.234075	0.172005	0.040582	0.01456	0.03106	0.015729	0.265172	0.07063	Bacteria	Firmicutes	Clostridia	Clostridiales	Ruminococcaceae
Otu000249	0.005886	0.015139	0.226792	0.108615	0.159043	0.057683	0.267392	0.096426	0.049857	Bacteria	Firmicutes	Clostridia	Clostridiales	Lachnospiraceae
Otu000282	0.001177	0	0.003822	0.15039	0.257605	0.115366	0.006292	0.403785	0.006925	Bacteria	Firmicutes	Clostridia	Clostridiales	Lachnospiraceae	Lachnospiraceae_NK4A136_group
Otu000177	0.040027	0.081519	0.109574	0.121745	0.079522	0.07765	0.158862	0.271199	0.034623	Bacteria	Firmicutes	Clostridia	Clostridiales	Ruminococcaceae
Otu000221	0.080055	0.072202	0.090462	0.091905	0.100802	0.089852	0.091228	0.256132	0.07617	Bacteria	Firmicutes	Clostridia	Clostridiales	Lachnospiraceae	Lachnospiraceae_FCS020_group
Otu000210	0.102423	0.101316	0.11467	0.158745	0.119842	0.1553	0.023593	0.03616	0.066476	Bacteria	Bacteroidetes	Bacteroidia	Bacteroidales	Muribaculaceae
Otu000168	0.078877	0.112961	0.152894	0.069227	0.077281	0.068776	0.319298	0.03164	0.042932	Bacteria	Firmicutes	Clostridia	Clostridiales	Ruminococcaceae	Oscillibacter
Otu000209	0.149514	0.146733	0.058609	0.065647	0.042561	0.076541	0.160435	0.122039	0.116332	Bacteria	Firmicutes	Clostridia	Clostridiales	Lachnospiraceae
Otu000312	0.007064	0.003494	0.011467	0.300781	0.278885	0.148644	0.099092	0.00904	0.004155	Bacteria	Firmicutes	Clostridia	Clostridiales	Peptostreptococcaceae	Romboutsia
Otu000140	0.008241	0.003494	0.366944	0.13368	0.059361	0.105382	0.053478	0.159706	0.033238	Bacteria	Bacteroidetes	Bacteroidia	Bacteroidales	Muribaculaceae
Otu000207	0.076523	0.075696	0.168183	0.096679	0.087362	0.069885	0.132123	0.09492	0.126027	Bacteria	Actinobacteria	Coriobacteriia	Coriobacteriales	Eggerthellaceae
Otu000264	0.007064	0.005823	0.012741	0.011936	0.01008	0.011093	0.020448	0.241066	0.689684	Bacteria	Epsilonbacteraeota	Campylobacteria	Campylobacterales	Helicobacteraceae	Helicobacter
Otu000245	0.020014	0.010481	0.010193	0.153971	0.161283	0.191907	0.044041	0.155186	0.150955	Bacteria	Firmicutes	Clostridia	Clostridiales	Lachnospiraceae	Blautia
Otu000181	0.097714	0.047747	0.394975	0.115777	0.054881	0.075432	0.022021	0.039173	0.040162	Bacteria	Firmicutes	Clostridia	Clostridiales	Ruminococcaceae	Ruminococcaceae_UCG-014
Otu000337	0.002355	0.002329	0.002548	0.007161	0.00224	0.003328	0.003146	0.628277	0.379465	Bacteria	Firmicutes	Bacilli	Lactobacillales	Leuconostocaceae	Leuconostoc	Leuconostoc_citreum
Otu000230	0.024723	0.057063	0.202584	0.267361	0.073921	0.123131	0.009437	0.061773	0.040162	Bacteria	Firmicutes	Clostridia	Clostridiales	Ruminococcaceae	Ruminococcaceae_UCG-010
Otu000257	0.128323	0.27367	0.166909	0.060872	0.040321	0.094289	0.050333	0.007533	0.024928	Bacteria	Firmicutes	Clostridia	Clostridiales	Ruminococcaceae
Otu000291	0.070636	0.015139	0	0.035807	0.170243	0.169721	0.017302	0.351052	0.063706	Bacteria	Firmicutes	Clostridia	Clostridiales	Lachnospiraceae
Otu000091	0.27195	0.045417	0.096833	0.020291	0.01344	0.205218	0.007864	0.025613	0.153725	Bacteria	Firmicutes	Clostridia	Clostridiales	Lachnospiraceae	Roseburia
Otu000220	0.123614	0.306277	0.08664	0.031033	0.032481	0.021076	0.044041	0.195866	0.034623	Bacteria	Firmicutes	Clostridia	Clostridiales	Lachnospiraceae
Otu000179	0.010595	0.392454	0.248452	0.042969	0.034721	0.059901	0.014156	0.007533	0.020774	Bacteria	Firmicutes	Clostridia	Clostridiales	Lachnospiraceae
Otu000229	0.290787	0.174683	0.219147	0.032226	0.030241	0.017749	0.04876	0.01808	0.012464	Bacteria	Bacteroidetes	Bacteroidia	Bacteroidales	Rikenellaceae	Alistipes
Otu000319	0.004709	0.01281	0.014015	0.082357	0.142243	0.107601	0.254809	0.111493	0.177268	Bacteria	Firmicutes	Clostridia	Clostridiales	Ruminococcaceae
Otu000160	0.186009	0.407593	0.09301	0.010742	0.01904	0.035497	0.014156	0.015067	0.015234	Bacteria	Firmicutes	Clostridia	Clostridiales	Ruminococcaceae	Ruminiclostridium
Otu000286	0.002355	0	0.002548	0.420138	0.00448	0.318365	0	0.012053	0.009694	Bacteria	Firmicutes	Clostridia	Clostridiales	Lachnospiraceae	Lachnospiraceae_NK4A136_group	Clostridiales_bacterium_CIEAF_020
Otu000297	0.004709	0.002329	0.522386	0.010742	0.00448	0.008874	0.007864	0.137106	0.14957	Bacteria	Firmicutes	Clostridia	Clostridiales	Lachnospiraceae
Otu000281	0	0	0.001274	0.296006	0.299046	0.125349	0	0.001507	0.008309	Bacteria	Firmicutes	Erysipelotrichia	Erysipelotrichales	Erysipelotrichaceae	Dubosiella
Otu000308	0.020014	0.136252	0.208954	0.377169	0.01904	0.002219	0	0	0.00277	Bacteria	Verrucomicrobia	Verrucomicrobiae	Verrucomicrobiales	Akkermansiaceae	Akkermansia
Otu000266	0.002355	0.003494	0.005096	0.15039	0.01344	0.002219	0.007864	0.563491	0.14403	Bacteria	Cyanobacteria	Melainabacteria	Gastranaerophilales
Otu000369	0.002355	0.001165	0.003822	0.002387	0.00336	0.003328	0.006292	0.61321	0.285291	Bacteria	Firmicutes	Bacilli	Lactobacillales	Streptococcaceae	Lactococcus	Lactococcus_lactis
Otu000278	0.074168	0.081519	0.025482	0.143229	0.196004	0.083197	0.01101	0.03616	0.090019	Bacteria	Proteobacteria	Gammaproteobacteria	Betaproteobacteriales	Burkholderiaceae	Parasutterella
Otu000315	0.007064	0.016304	0.017838	0.115777	0.224004	0.079869	0.014156	0.277225	0.024928	Bacteria	Firmicutes	Clostridia	Clostridiales	Lachnospiraceae	Lachnospiraceae_NK4A136_group	Lachnospiraceae_bacterium_A4
Otu000292	0.089473	0.136252	0.003822	0.232747	0.044801	0.085415	0.004719	0.003013	0.134336	Bacteria	Firmicutes	Erysipelotrichia	Erysipelotrichales	Erysipelotrichaceae	Turicibacter	Turicibacter_sp_LA61
Otu000256	0.153046	0.017468	0.061157	0.071614	0.114242	0.166393	0.001573	0.03616	0.103868	Bacteria	Patescibacteria	Saccharimonadia	Saccharimonadales	Saccharimonadaceae	Candidatus_Saccharimonas
Otu000213	0.54861	0.006987	0.022934	0.027452	0.030241	0.025514	0.01101	0.025613	0.022159	Bacteria	Firmicutes	Clostridia	Clostridiales	Lachnospiraceae	Lachnospiraceae_NK4A136_group
Otu000219	0.137741	0.144404	0.196213	0.071614	0.068321	0.070994	0.015729	0.00452	0.008309	Bacteria	Bacteroidetes	Bacteroidia	Bacteroidales	Muribaculaceae
Otu000193	0.058864	0.329568	0.066254	0.047743	0.02352	0.028841	0.014156	0.052733	0.113562	Bacteria	Firmicutes	Clostridia	Clostridiales	Lachnospiraceae	Roseburia
Otu000206	0.629842	0.004658	0.011467	0.013129	0.0056	0.019967	0.003146	0.010547	0.00554	Bacteria	Firmicutes	Clostridia	Clostridiales	Lachnospiraceae
Otu000272	0.24605	0.036101	0.068802	0.060872	0.060481	0.056574	0.042468	0.042186	0.119102	Bacteria	Bacteroidetes	Bacteroidia	Bacteroidales	Muribaculaceae
Otu000232	0.003532	0.001165	0.010193	0.048937	0.01232	0.016639	0.762854	0.001507	0.029083	Bacteria	Firmicutes	Clostridia	Clostridiales	Lachnospiraceae	Lachnospiraceae_UCG-001
Otu000326	0.017659	0.019797	0.015289	0.075195	0.060481	0.127568	0.432546	0.030133	0.013849	Bacteria	Firmicutes	Clostridia	Clostridiales	Lachnospiraceae
Otu000205	0.122436	0.420403	0.024208	0.009549	0.061601	0.021076	0.006292	0.00452	0.008309	Bacteria	Firmicutes	Clostridia	Clostridiales	Lachnospiraceae
Otu000285	0.1813	0.262024	0.063706	0.019097	0.00672	0.018858	0.012583	0.0678	0.063706	Bacteria	Firmicutes	Clostridia	Clostridiales	Lachnospiraceae	Tyzzerella_3
Otu000153	0.063573	0.11762	0.34401	0.021484	0.02016	0.016639	0.012583	0.042186	0.0734	Bacteria	Bacteroidetes	Bacteroidia	Bacteroidales	Rikenellaceae	Alistipes
Otu000079	0.002355	0.015139	0.008919	0.020291	0.01568	0.021076	0.009437	0.01356	0.659216	Bacteria	Firmicutes	Clostridia	Clostridiales	Lachnospiraceae
Otu000358	0.008241	0.008152	0.011467	0.23036	0.0112	0.013311	0.004719	0.299825	0.156495	Bacteria	Firmicutes	Clostridia	Clostridiales	Lachnospiraceae	Acetatifactor
Otu000185	0.140096	0.111797	0.159264	0.027452	0.038081	0.04659	0.015729	0.03164	0.112177	Bacteria	Bacteroidetes	Bacteroidia	Bacteroidales	Bacteroidaceae	Bacteroides	Bacteroides_acidifaciens
Otu000218	0.005886	0.015139	0.203858	0.231553	0.028001	0.099836	0.017302	0.016573	0.054011	Bacteria	Firmicutes	Clostridia	Clostridiales	Lachnospiraceae
Otu000372	0.005886	0.009316	0.008919	0.068034	0.064961	0.1553	0.28784	0.114506	0.008309	Bacteria	Firmicutes	Clostridia	Clostridiales	Lachnospiraceae
Otu000280	0.011773	0.201467	0.011467	0.089518	0.02464	0.220748	0.050333	0.012053	0.015234	Bacteria	Firmicutes	Clostridia	Clostridiales	Lachnospiraceae
Otu000411	0.528596	0.062886	0.002548	0.008355	0.0056	0.006656	0.003146	0.006027	0.001385	Bacteria	Firmicutes	Clostridia	Clostridiales	Lachnospiraceae
Otu000241	0.020014	0.413416	0.031853	0.017904	0.01232	0.027732	0.007864	0.015067	0.083094	Bacteria	Firmicutes	Clostridia	Clostridiales	Lachnospiraceae	A2
Otu000290	0.056509	0.098987	0.101929	0.105034	0.064961	0.100945	0.055051	0.019587	0.033238	Bacteria	Firmicutes	Clostridia	Clostridiales	Ruminococcaceae
Otu000255	0.186009	0.052405	0.104477	0.034614	0.040321	0.169721	0.009437	0.003013	0.00277	Bacteria	Firmicutes	Clostridia	Clostridiales	Ruminococcaceae
Otu000124	0.244873	0.008152	0.271386	0.046549	0.01792	0.009984	0.017302	0.007533	0.00554	Bacteria	Firmicutes	Clostridia	Clostridiales	Lachnospiraceae	Lachnospiraceae_NK4A136_group
Otu000261	0.110664	0.301619	0.024208	0.007161	0.01792	0.039934	0.012583	0.01356	0.088634	Bacteria	Firmicutes	Clostridia	Clostridiales	Lachnospiraceae
Otu000316	0.197782	0.159543	0.036949	0.053711	0.047041	0.043262	0.022021	0.019587	0.026313	Bacteria	Firmicutes	Clostridia	Clostridiales	Lachnospiraceae
Otu000299	0.024723	0.179341	0.007645	0.309136	0.0168	0.012202	0.004719	0.04068	0.008309	Bacteria	Firmicutes	Clostridia	Clostridiales	Lachnospiraceae	Blautia	Lachnospiraceae_bacterium_28-4
Otu000412	0.402628	0.097822	0.054787	0.011936	0.00672	0.013311	0.001573	0	0.004155	Bacteria	Firmicutes	Clostridia	Clostridiales	Lachnospiraceae
Otu000339	0.017659	0.059392	0.003822	0.128906	0.075041	0.159737	0.014156	0.01808	0.126027	Bacteria	Firmicutes	Clostridia	Clostridiales	Ruminococcaceae	Ruminiclostridium
Otu000401	0.004709	0.003494	0.003822	0.1671	0.105282	0.118694	0.223351	0.003013	0.00554	Bacteria	Bacteroidetes	Bacteroidia	Bacteroidales	Rikenellaceae	Rikenellaceae_RC9_gut_group
Otu000274	0.187187	0.183999	0.031853	0.034614	0.026881	0.056574	0.058197	0.010547	0.008309	Bacteria	Bacteroidetes	Bacteroidia	Bacteroidales	Muribaculaceae
Otu000253	0.134209	0.151392	0.217873	0.014323	0.01568	0.022186	0.006292	0.0226	0.018004	Bacteria	Firmicutes	Clostridia	Clostridiales	Ruminococcaceae	Ruminococcaceae_UCG-014
Otu000329	0.032964	0.055898	0.020386	0.119357	0.173603	0.072104	0.018875	0.03616	0.062321	Bacteria	Proteobacteria	Gammaproteobacteria	Betaproteobacteriales	Burkholderiaceae	Parasutterella
Otu000273	0.050623	0.065215	0.095558	0.120551	0.052641	0.082087	0.089655	0.024107	0.029083	Bacteria	Firmicutes	Clostridia	Clostridiales	Ruminococcaceae	Oscillibacter
Otu000277	0.01295	0.190986	0.050965	0.022678	0.02464	0.029951	0.028312	0.028627	0.22574	Bacteria	Firmicutes	Clostridia	Clostridiales	Lachnospiraceae
Otu000360	0.011773	0.011646	0.022934	0.042969	0.033601	0.035497	0.018875	0.209426	0.254823	Bacteria	Firmicutes	Clostridia	Clostridiales	Lachnospiraceae	Lachnospiraceae_NK4A136_group
Otu000233	0.005886	0.003494	0.010193	0.015516	0.01232	0.021076	0.020448	0.0226	0.52211	Bacteria	Firmicutes	Clostridia	Clostridiales	Lachnospiraceae	Lachnospiraceae_NK4A136_group
Otu000373	0.157755	0.291138	0.026756	0.020291	0.01232	0.017749	0.004719	0.010547	0.006925	Bacteria	Firmicutes	Clostridia	Clostridiales	Lachnospiraceae
Otu000313	0.023545	0.071038	0.123589	0.048937	0.048161	0.061011	0.124259	0.060266	0.033238	Bacteria	Actinobacteria	Coriobacteriia	Coriobacteriales	Eggerthellaceae	Enterorhabdus
Otu000317	0.093005	0.163037	0.059883	0.023871	0.040321	0.041044	0.078645	0.039173	0.033238	Bacteria	Firmicutes	Clostridia	Clostridiales	Lachnospiraceae
Otu000364	0.352005	0.003494	0.003822	0.068034	0.0224	0.012202	0.003146	0.06328	0.024928	Bacteria	Firmicutes	Clostridia	Clostridiales	Ruminococcaceae	Oscillibacter
Otu000343	0.004709	0.015139	0.010193	0.027452	0.068321	0.229622	0.177737	0.01808	0.013849	Bacteria	Firmicutes	Clostridia	Clostridiales	Lachnospiraceae	Lachnospiraceae_NK4A136_group
Otu000367	0.001177	0	0.003822	0.106228	0.031361	0.018858	0.092801	0.162719	0.199427	Bacteria	Bacteroidetes	Bacteroidia	Bacteroidales	Prevotellaceae	Alloprevotella
Otu000047	0.028255	0.048911	0.135056	0.068034	0.070561	0.069885	0.066062	0.024107	0.048472	Bacteria	Firmicutes	Clostridia	Clostridiales	Lachnospiraceae
Otu000305	0.054155	0.10248	0.183472	0.019097	0.01344	0.016639	0.006292	0.111493	0.066476	Bacteria	Actinobacteria	Coriobacteriia	Coriobacteriales	Eggerthellaceae	Enterorhabdus
Otu000223	0.01295	0.036101	0.030579	0.027452	0.058241	0.257355	0.062916	0.033147	0.013849	Bacteria	Firmicutes	Clostridia	Clostridiales	Lachnospiraceae	Lachnospiraceae_NK4A136_group
Otu000242	0.008241	0.006987	0.003822	0.175455	0.073921	0.118694	0.110103	0.034653	0.013849	Bacteria	Firmicutes	Clostridia	Clostridiales	Lachnospiraceae
Otu000287	0.014127	0.047747	0.072624	0.03342	0.200484	0.074322	0.061343	0.016573	0.004155	Bacteria	Firmicutes	Bacilli	Lactobacillales	Lactobacillaceae	Lactobacillus
Otu000133	0.003532	0.004658	0.168183	0.015516	0.032481	0.002219	0.003146	0.140119	0.21743	Bacteria	Bacteroidetes	Bacteroidia	Bacteroidales	Muribaculaceae
Otu000258	0.004709	0.004658	0.031853	0.011936	0.0168	0.013311	0.320871	0.096426	0.132951	Bacteria	Firmicutes	Clostridia	Clostridiales	Lachnospiraceae	Lachnospiraceae_NK4A136_group
Otu000311	0.195427	0.103645	0.042046	0.020291	0.01456	0.018858	0.01101	0.066293	0.065091	Bacteria	Firmicutes	Clostridia	Clostridiales	Lachnospiraceae
Otu000333	0.007064	0.002329	0.078995	0.05013	0.134403	0.004437	0.004719	0.105466	0.171729	Bacteria	Bacteroidetes	Bacteroidia	Bacteroidales	Muribaculaceae
Otu000380	0.016482	0.047747	0.077721	0.359266	0.00784	0.001109	0	0	0.006925	Bacteria	Verrucomicrobia	Verrucomicrobiae	Verrucomicrobiales	Akkermansiaceae	Akkermansia	Akkermansia_muciniphila
Otu000406	0.001177	0.029114	0.007645	0.009549	0.403208	0.019967	0.009437	0.003013	0.004155	Bacteria	Firmicutes	Clostridia	Clostridiales	Lachnospiraceae
Otu000298	0.021191	0.054734	0.090462	0.025065	0.094082	0.075432	0.121113	0.04972	0.011079	Bacteria	Firmicutes	Clostridia	Clostridiales	Ruminococcaceae	Oscillibacter	Clostridium_leptum
Otu000247	0.005886	0.009316	0.461229	0.026259	0.00448	0.014421	0.001573	0.00452	0.001385	Bacteria	Firmicutes	Clostridia	Clostridiales	Lachnospiraceae
Otu000421	0.002355	0.015139	0.006371	0.174262	0.01568	0.084306	0.026739	0.019587	0.170344	Bacteria	Firmicutes	Clostridia	Clostridiales	Ruminococcaceae
Otu000460	0.003532	0.002329	0.001274	0.001194	0.00448	0.005546	0.001573	0.489664	0.080325	Bacteria	Firmicutes	Bacilli	Lactobacillales	Streptococcaceae	Lactococcus	Lactococcus_garvieae_subsp_garvieae
Otu000370	0.016482	0.011646	0.02166	0.044162	0.170243	0.146426	0.017302	0.0226	0.015234	Bacteria	Firmicutes	Clostridia	Clostridiales	Ruminococcaceae
Otu000306	0.001177	0.006987	0.005096	0.091905	0.120962	0.102054	0.143134	0.021093	0.006925	Bacteria	Bacteroidetes	Bacteroidia	Bacteroidales	Bacteroidaceae	Bacteroides
Otu000463	0.004709	0.002329	0.010193	0.017904	0.01344	0.005546	0.006292	0.007533	0.473638	Bacteria	Firmicutes	Clostridia	Clostridiales	Lachnospiraceae	Lachnospiraceae_NK4A136_group
Otu000310	0.027077	0.086177	0.128685	0.076389	0.033601	0.032169	0.031458	0.042186	0.037392	Bacteria	Firmicutes	Clostridia	Clostridiales	Lachnospiraceae
Otu000425	0.002355	0.001165	0.003822	0.054904	0.089602	0.061011	0.012583	0.156693	0.134336	Bacteria	Bacteroidetes	Bacteroidia	Bacteroidales	Muribaculaceae
Otu000307	0.095359	0.061721	0.228066	0.01671	0.02576	0.025514	0.017302	0.003013	0.011079	Bacteria	Firmicutes	Clostridia	Clostridiales	Ruminococcaceae	Oscillibacter	Clostridium_leptum
Otu000350	0.035318	0.041924	0.04332	0.114583	0.033601	0.042153	0.127405	0.039173	0.027698	Bacteria	Firmicutes	Clostridia	Clostridiales	Lachnospiraceae
Otu000271	0.020014	0.159543	0.210229	0.017904	0.032481	0.019967	0.004719	0.001507	0.006925	Bacteria	Firmicutes	Clostridia	Clostridiales	Ruminococcaceae	Oscillibacter
Otu000288	0.016482	0.330733	0.001274	0.013129	0.0056	0.057683	0.003146	0.00452	0.006925	Bacteria	Bacteroidetes	Bacteroidia	Bacteroidales	Muribaculaceae
Otu000416	0.071814	0.046582	0.012741	0.037001	0.087362	0.065448	0.147852	0.00452	0.001385	Bacteria	Firmicutes	Clostridia	Clostridiales	Lachnospiraceae	Acetatifactor	Clostridiales_bacterium_CIEAF_015
Otu000391	0.1295	0.145569	0.142701	0.005968	0.00896	0.012202	0.003146	0	0.001385	Bacteria	Firmicutes	Clostridia	Clostridiales	Ruminococcaceae	Ruminococcus_1
Otu000410	0.005886	0.002329	0.002548	0.004774	0.00896	0.004437	0.003146	0.10396	0.383619	Bacteria	Proteobacteria	Gammaproteobacteria	Pseudomonadales	Moraxellaceae	Acinetobacter
Otu000231	0.015305	0.013975	0.007645	0.022678	0.032481	0.038825	0.014156	0.361598	0.009694	Bacteria	Firmicutes	Clostridia	Clostridiales	Lachnospiraceae
Otu000327	0.001177	0.005823	0.003822	0.047743	0.00672	0.001109	0	0.001507	0.433476	Bacteria	Firmicutes	Clostridia	Clostridiales	Lachnospiraceae
Otu000331	0.015305	0.026785	0.022934	0.11339	0.02016	0.163065	0.014156	0.01808	0.044317	Bacteria	Firmicutes	Clostridia	Clostridiales	Lachnospiraceae
Otu000400	0.004709	0.017468	0.019112	0.159939	0.079522	0.116475	0.022021	0.003013	0.008309	Bacteria	Firmicutes	Clostridia	Clostridiales	Lachnospiraceae
Otu000338	0.028255	0.044253	0.029305	0.128906	0.02016	0.067667	0.040895	0.028627	0.062321	Bacteria	Actinobacteria	Coriobacteriia	Coriobacteriales	Eggerthellaceae	Enterorhabdus
Otu000265	0.109486	0.054734	0.217873	0.017904	0.01456	0.018858	0.001573	0.001507	0.001385	Bacteria	Bacteroidetes	Bacteroidia	Bacteroidales	Muribaculaceae
Otu000408	0.007064	0.002329	0	0.090712	0.032481	0.083197	0.078645	0.105466	0.06786	Bacteria	Bacteroidetes	Bacteroidia	Bacteroidales	Rikenellaceae	Alistipes	Faecalibacterium_prausnitzii
Otu000125	0.004709	0.001165	0.147797	0.017904	0.029121	0.002219	0.001573	0.128066	0.145415	Bacteria	Bacteroidetes	Bacteroidia	Bacteroidales	Muribaculaceae
Otu000262	0.266064	0.061721	0.002548	0.002387	0.02128	0.043262	0.003146	0.001507	0.00277	Bacteria	Firmicutes	Clostridia	Clostridiales	Ruminococcaceae	Ruminiclostridium_6
Otu000322	0.105955	0.057063	0.034401	0.064453	0.02464	0.028841	0.015729	0.0452	0.051242	Bacteria	Firmicutes	Clostridia	Clostridiales	Lachnospiraceae
Otu000413	0.003532	0.009316	0.001274	0.132487	0.01904	0.214092	0.009437	0.003013	0.001385	Bacteria	Firmicutes	Clostridia	Clostridiales	Lachnospiraceae
Otu000353	0.043559	0.083848	0.109574	0.020291	0.01008	0.012202	0.150998	0.01356	0.00554	Bacteria	Bacteroidetes	Bacteroidia	Bacteroidales	Rikenellaceae	Alistipes
Otu000374	0.018836	0.019797	0.007645	0.011936	0.052641	0.051027	0.147852	0.010547	0.134336	Bacteria	Firmicutes	Clostridia	Clostridiales	Ruminococcaceae	Butyricicoccus
Otu000228	0.007064	0.003494	0.003822	0.013129	0.00672	0.003328	0.001573	0.257639	0.186962	Bacteria	Bacteroidetes	Bacteroidia	Bacteroidales	Tannerellaceae	Parabacteroides
Otu000422	0.002355	0.006987	0.003822	0.020291	0.059361	0.135333	0.195039	0.007533	0.00277	Bacteria	Firmicutes	Clostridia	Clostridiales	Lachnospiraceae	Lachnospiraceae_NK4A136_group
Otu000376	0.003532	0.008152	0.002548	0.107422	0.042561	0.116475	0.042468	0.075333	0.012464	Bacteria	Bacteroidetes	Bacteroidia	Bacteroidales	Muribaculaceae
Otu000354	0.040027	0.136252	0.045868	0.059679	0.029121	0.043262	0.028312	0.006027	0.006925	Bacteria	Firmicutes	Clostridia	Clostridiales	Lachnospiraceae	GCA-900066575
Otu000398	0.004709	0.029114	0.04969	0.035807	0.030241	0.039934	0.158862	0.0452	0.049857	Bacteria	Firmicutes	Clostridia	Clostridiales	Ruminococcaceae	Ruminococcaceae_NK4A214_group
Otu000259	0.007064	0.003494	0.329995	0.038194	0.00896	0.004437	0.01101	0.001507	0.006925	Bacteria	Firmicutes	Clostridia	Clostridiales	Lachnospiraceae	Roseburia
Otu000318	0.024723	0.086177	0.152894	0.072808	0.01008	0.013311	0	0.016573	0.016619	Bacteria	Proteobacteria	Deltaproteobacteria	Desulfovibrionales	Desulfovibrionaceae	Desulfovibrio
Otu000341	0.018836	0.01281	0.033127	0.009549	0.097442	0.074322	0.135269	0.016573	0.006925	Bacteria	Firmicutes	Clostridia	Clostridiales	Ruminococcaceae	Ruminiclostridium_5
Otu000328	0.094182	0.204961	0.02166	0.017904	0.0056	0.007765	0.001573	0.016573	0.00554	Bacteria	Firmicutes	Clostridia	Clostridiales	Lachnospiraceae
Otu000433	0.003532	0	0	0.087131	0.110882	0.078759	0.045614	0.025613	0.031853	Bacteria	Bacteroidetes	Bacteroidia	Bacteroidales	Muribaculaceae
Otu000445	0.002355	0.001165	0.003822	0.350911	0.00448	0.006656	0	0.001507	0.004155	Bacteria	Firmicutes	Clostridia	Clostridiales	Lachnospiraceae	Lachnospiraceae_NK4A136_group
Otu000346	0.009418	0.017468	0.303239	0.028646	0.00784	0.007765	0.003146	0.010547	0.006925	Bacteria	Firmicutes	Clostridia	Clostridiales	Lachnospiraceae
Otu000314	0.010595	0.015139	0.119767	0.031033	0.039201	0.012202	0.089655	0.030133	0.063706	Bacteria	Firmicutes	Bacilli	Lactobacillales	Lactobacillaceae	Lactobacillus	Lactobacillus_murinus
Otu000395	0.028255	0.037266	0.006371	0.017904	0.02352	0.146426	0.006292	0.00904	0.099713	Bacteria	Firmicutes	Clostridia	Clostridiales	Ruminococcaceae	Ruminococcaceae_UCG-014
Otu000393	0.041205	0.142075	0.077721	0.009549	0	0.007765	0.006292	0.06328	0.042932	Bacteria	Firmicutes	Clostridia	Clostridiales	Ruminococcaceae	Harryflintia
Otu000368	0.14245	0.115291	0.010193	0.019097	0.01792	0.026623	0.025166	0.001507	0.006925	Bacteria	Bacteroidetes	Bacteroidia	Bacteroidales	Muribaculaceae
Otu000508	0.002355	0.002329	0.006371	0.008355	0.00336	0.039934	0.379068	0.003013	0.001385	Bacteria	Firmicutes	Clostridia	Clostridiales	Lachnospiraceae
Otu000335	0.024723	0.093164	0.128685	0.060872	0.0112	0.019967	0	0.00452	0.011079	Bacteria	Proteobacteria	Deltaproteobacteria	Desulfovibrionales	Desulfovibrionaceae	Desulfovibrio
Otu000439	0.001177	0.001165	0.003822	0.031033	0.081762	0.138661	0.009437	0.024107	0.055396	Bacteria	Firmicutes	Clostridia	Clostridiales	Ruminococcaceae	Ruminiclostridium_5
Otu000426	0.008241	0.006987	0.002548	0.134874	0.084002	0.025514	0.039322	0.016573	0.031853	Bacteria	Firmicutes	Clostridia	Clostridiales	Lachnospiraceae
Otu000454	0.003532	0.001165	0	0.002387	0.00224	0	0.003146	0.244079	0.156495	Bacteria	Firmicutes	Bacilli	Lactobacillales	Enterococcaceae	Enterococcus
Otu000458	0.004709	0.074531	0	0.06684	0.02016	0.070994	0.001573	0.102453	0.001385	Bacteria	Firmicutes	Clostridia	Clostridiales	Lachnospiraceae	Lachnoclostridium
Otu000334	0.078877	0.054734	0.170731	0.019097	0.00336	0.004437	0.001573	0.001507	0.00277	Bacteria	Firmicutes	Clostridia	Clostridiales	Lachnospiraceae
Otu000359	0.054155	0.043088	0.165635	0.007161	0.01008	0.004437	0.007864	0.033147	0.018004	Bacteria	Firmicutes	Clostridia	Clostridiales	Lachnospiraceae
Otu000457	0	0	0	0.056098	0.048161	0.042153	0.191893	0.01808	0.00554	Bacteria	Bacteroidetes	Bacteroidia	Bacteroidales	Bacteroidaceae	Bacteroides
Otu000522	0.002355	0.292302	0.002548	0.003581	0	0.001109	0.006292	0.003013	0.001385	Bacteria	Firmicutes	Clostridia	Clostridiales	Ruminococcaceae	Ruminiclostridium
Otu000442	0.018836	0.017468	0.008919	0.032226	0.033601	0.100945	0.015729	0.03616	0.060936	Bacteria	Bacteroidetes	Bacteroidia	Bacteroidales	Muribaculaceae
Otu000447	0	0.223594	0.002548	0.004774	0.0056	0.017749	0.004719	0.001507	0.056781	Bacteria	Firmicutes	Clostridia	Clostridiales	Lachnospiraceae
Otu000491	0.167173	0	0.005096	0.004774	0.00336	0.006656	0	0.106973	0.042932	Bacteria	Firmicutes	Clostridia	Clostridiales	Lachnospiraceae	Roseburia
Otu000407	0.003532	0.018633	0.019112	0.051324	0.01344	0.129787	0.056624	0.016573	0.008309	Bacteria	Firmicutes	Clostridia	Clostridiales	Lachnospiraceae
Otu000366	0.021191	0.074531	0.113396	0.056098	0.00672	0.019967	0.004719	0.001507	0.006925	Bacteria	Proteobacteria	Deltaproteobacteria	Desulfovibrionales	Desulfovibrionaceae	Desulfovibrio
Otu000382	0.095359	0.125772	0.008919	0.009549	0.00784	0.01553	0.029885	0.00452	0.00554	Bacteria	Bacteroidetes	Bacteroidia	Bacteroidales	Muribaculaceae
Otu000471	0.01295	0	0.284127	0.001194	0.00336	0.002219	0.001573	0.003013	0.006925	Bacteria	Actinobacteria	Actinobacteria	Corynebacteriales	Corynebacteriaceae	Corynebacterium_1
Otu000430	0.065927	0.100151	0.107025	0.008355	0.00784	0.005546	0.001573	0	0.001385	Bacteria	Firmicutes	Clostridia	Clostridiales	Lachnospiraceae	Lachnospiraceae_NK4A136_group	Blautia_coccoides
Otu000405	0	0.003494	0.001274	0.011936	0.076161	0.110929	0	0.082866	0.009694	Bacteria	Firmicutes	Clostridia	Clostridiales	Ruminococcaceae	Ruminococcaceae_UCG-013
Otu000383	0.002355	0.001165	0.001274	0.23036	0.00672	0.035497	0	0.00452	0.00277	Bacteria	Firmicutes	Clostridia	Clostridiales	Lachnospiraceae	Lachnospiraceae_NK4A136_group
Otu000468	0.003532	0.002329	0.006371	0.054904	0.00448	0.052136	0.121113	0.064786	0.016619	Bacteria	Firmicutes	Clostridia	Clostridiales	Ruminococcaceae
Otu000414	0.022368	0.101316	0.127411	0.005968	0.01456	0.007765	0.001573	0.006027	0.00277	Bacteria	Firmicutes	Clostridia	Clostridiales	Lachnospiraceae
Otu000403	0.001177	0.135088	0.101929	0	0.00448	0.012202	0	0	0.034623	Bacteria	Firmicutes	Clostridia	Clostridiales	Ruminococcaceae	Ruminococcaceae_UCG-014
Otu000434	0.002355	0.135088	0.119767	0.004774	0.00336	0.012202	0.003146	0.001507	0.00277	Bacteria	Firmicutes	Clostridia	Clostridiales	Ruminococcaceae	Ruminococcaceae_UCG-013
Otu000386	0.255468	0.002329	0	0.005968	0.00336	0.002219	0.001573	0.003013	0.00277	Bacteria	Firmicutes	Clostridia	Clostridiales	Lachnospiraceae
Otu000423	0.0259	0.026785	0.011467	0.025065	0.00672	0.104273	0.047187	0.007533	0.033238	Bacteria	Firmicutes	Clostridia	Clostridiales	Ruminococcaceae	Ruminococcaceae_UCG-014
Otu000345	0.014127	0.066379	0.145249	0.014323	0.01792	0.005546	0.004719	0.00904	0.00554	Bacteria	Firmicutes	Clostridia	Clostridiales	Lachnospiraceae
Otu000323	0.011773	0.005823	0.06498	0.023871	0.00448	0.001109	0.004719	0.128066	0.066476	Bacteria	Firmicutes	Clostridia	Clostridiales	Clostridiaceae_1	Candidatus_Arthromitus
Otu000470	0.004709	0.004658	0.247178	0	0.00896	0.002219	0.001573	0.015067	0.001385	Bacteria	Firmicutes	Bacilli	Bacillales	Staphylococcaceae	Staphylococcus	Staphylococcus_lentus
Otu000435	0.004709	0.003494	0.216599	0.007161	0.01456	0.013311	0.006292	0.00904	0.006925	Bacteria	Firmicutes	Clostridia	Clostridiales	Lachnospiraceae
Otu000394	0.102423	0.010481	0.039497	0.010742	0.02016	0.004437	0.007864	0.001507	0.080325	Bacteria	Firmicutes	Clostridia	Clostridiales	Lachnospiraceae	GCA-900066575
Otu000453	0.017659	0.040759	0.007645	0.017904	0.02128	0.016639	0.001573	0.120533	0.045702	Bacteria	Actinobacteria	Coriobacteriia	Coriobacteriales	Eggerthellaceae	Parvibacter
Otu000455	0.007064	0.004658	0.006371	0.01671	0.02352	0.041044	0.191893	0.00452	0.009694	Bacteria	Firmicutes	Clostridia	Clostridiales	Lachnospiraceae	Roseburia
Otu000424	0.114196	0.001165	0.002548	0.008355	0.00112	0.002219	0	0.001507	0.148185	Bacteria	Firmicutes	Clostridia	Clostridiales	Lachnospiraceae	Lachnospiraceae_NK4A136_group
Otu000549	0.035318	0.020962	0.001274	0.111002	0.0056	0.068776	0.01101	0.001507	0.001385	Bacteria	Bacteroidetes	Bacteroidia	Bacteroidales	Rikenellaceae	Alistipes
Otu000497	0.121259	0.086177	0.007645	0.005968	0.00448	0.022186	0.004719	0	0.00277	Bacteria	Bacteroidetes	Bacteroidia	Bacteroidales	Muribaculaceae
Otu000576	0	0	0	0.002387	0.00112	0.001109	0.001573	0.078346	0.2202	Bacteria	Firmicutes	Clostridia	Clostridiales	Ruminococcaceae	Ruminiclostridium_6
Otu000254	0.004709	0.033772	0.005096	0.011936	0.00784	0.105382	0.006292	0.061773	0.024928	Bacteria	Firmicutes	Clostridia	Clostridiales	Lachnospiraceae	Lachnospiraceae_UCG-001
Otu000476	0.004709	0.001165	0.001274	0.008355	0.043681	0.130896	0.055051	0.003013	0.00554	Bacteria	Firmicutes	Clostridia	Clostridiales	Lachnospiraceae
Otu000431	0.071814	0.119949	0	0.007161	0.033601	0.009984	0	0	0	Bacteria	Deferribacteres	Deferribacteres	Deferribacterales	Deferribacteraceae	Mucispirillum	Mucispirillum_schaedleri_ASF457
Otu000600	0.001177	0.003494	0.002548	0.002387	0	0.002219	0.003146	0	0.272827	Bacteria	Firmicutes	Clostridia	Clostridiales	Ruminococcaceae
Otu000472	0.001177	0.001165	0.001274	0.004774	0.00112	0.003328	0.001573	0.079853	0.192502	Bacteria	Bacteroidetes	Bacteroidia	Bacteroidales	Muribaculaceae
Otu000479	0.004709	0.149063	0.06498	0.002387	0.00448	0.007765	0.001573	0.00452	0.00277	Bacteria	Firmicutes	Clostridia	Clostridiales	Lachnospiraceae	Lachnospiraceae_NK4A136_group
Otu000284	0.004709	0.003494	0.168183	0.023871	0.02128	0.004437	0.01101	0.00452	0.008309	Bacteria	Firmicutes	Clostridia	Clostridiales	Lachnospiraceae
Otu000428	0.003532	0.144404	0.072624	0.003581	0.00448	0.005546	0.001573	0	0.001385	Bacteria	Firmicutes	Clostridia	Clostridiales	Lachnospiraceae	Lachnospiraceae_NK4A136_group
Otu000511	0.101246	0.003494	0.001274	0.009549	0.0056	0.008874	0.03775	0.0452	0.041547	Bacteria	Firmicutes	Clostridia	Clostridiales	Lachnospiraceae
Otu000402	0.008241	0.052405	0.133782	0.005968	0.00672	0.011093	0	0.010547	0.00554	Bacteria	Firmicutes	Clostridia	Clostridiales	Lachnospiraceae	Lachnospiraceae_UCG-001
Otu000525	0.004709	0.003494	0.008919	0.082357	0.00672	0.103164	0.003146	0.003013	0.001385	Bacteria	Firmicutes	Clostridia	Clostridiales	Lachnospiraceae
Otu000560	0.002355	0.001165	0.001274	0.034614	0.045921	0.027732	0.10853	0.01356	0.006925	Bacteria	Actinobacteria	Coriobacteriia	Coriobacteriales	Eggerthellaceae	Enterorhabdus
Otu000505	0.001177	0.005823	0.003822	0.003581	0.00336	0.003328	0.001573	0.116013	0.117717	Bacteria	Bacteroidetes	Bacteroidia	Bacteroidales	Muribaculaceae
Otu000449	0	0.008152	0.002548	0.005968	0.00112	0.001109	0.003146	0.03616	0.188347	Bacteria	Firmicutes	Clostridia	Clostridiales	Ruminococcaceae	UBA1819
Otu000615	0.070636	0.115291	0.003822	0	0.00224	0.002219	0.003146	0.003013	0	Bacteria	Firmicutes	Clostridia	Clostridiales	Lachnospiraceae
Otu000597	0.001177	0.002329	0.012741	0.001194	0	0.001109	0.004719	0.069306	0.145415	Bacteria	Proteobacteria	Gammaproteobacteria	Enterobacteriales	Enterobacteriaceae
Otu000558	0	0	0.003822	0.009549	0.01008	0.014421	0.006292	0.078346	0.106638	Bacteria	Firmicutes	Clostridia	Clostridiales	Lachnospiraceae
Otu000624	0.174237	0.011646	0	0.001194	0	0.005546	0	0	0.00277	Bacteria	Firmicutes	Clostridia	Clostridiales	Ruminococcaceae	Ruminococcaceae_UCG-014
Otu000409	0.024723	0.02562	0.008919	0.002387	0.00336	0.005546	0.003146	0.105466	0.038777	Bacteria	Firmicutes	Clostridia	Clostridiales	Lachnospiraceae
Otu000554	0.001177	0	0.003822	0.057292	0.00784	0.107601	0.003146	0.001507	0	Bacteria	Firmicutes	Clostridia	Clostridiales	Lachnospiraceae
Otu000452	0	0	0.187295	0.004774	0	0.001109	0.001573	0.003013	0.001385	Bacteria	Firmicutes	Clostridia	Clostridiales	Lachnospiraceae
Otu000629	0.001177	0.001165	0.005096	0.002387	0.00112	0.002219	0.001573	0.04972	0.14957	Bacteria	Proteobacteria	Gammaproteobacteria	Enterobacteriales	Enterobacteriaceae	Citrobacter	Citrobacter_sedlakii
Otu000659	0	0.001165	0	0.009549	0.110882	0.018858	0.012583	0.01808	0.001385	Bacteria	Firmicutes	Bacilli	Lactobacillales	Streptococcaceae	Lactococcus
Otu000664	0.002355	0.009316	0.001274	0.102647	0.0112	0.008874	0.020448	0.006027	0.001385	Bacteria	Firmicutes	Clostridia	Clostridiales	Lachnospiraceae	Roseburia	Eubacterium_sp_14-2
Otu000419	0.001177	0	0.117218	0.020291	0.00448	0.004437	0.007864	0.001507	0.004155	Bacteria	Firmicutes	Clostridia	Clostridiales	Lachnospiraceae
Otu000512	0.001177	0.003494	0.129959	0.002387	0.00448	0.006656	0.001573	0.001507	0	Bacteria	Firmicutes	Clostridia	Clostridiales	Lachnospiraceae
Otu000510	0.001177	0	0	0.001194	0	0.001109	0	0.037666	0.101098	Bacteria	Bacteroidetes	Bacteroidia	Bacteroidales	Muribaculaceae
Otu000773	0	0	0	0.002387	0.00224	0	0	0.112999	0.024928	Bacteria	Firmicutes	Bacilli	Lactobacillales	Streptococcaceae	Lactococcus	Lactococcus_garvieae_subsp_garvieae
